# Supplementary material for: Towards High-Performance Photo-Fenton Degradation of Organic Pollutants with Magnetite-Silver Composites: Synthesis, Catalytic Reactions and In Situ Insights
Source: Nanomaterials (Basel). 2024 May 13;14(10):849. doi: 10.3390/nano14100849 (PMC11124028; doi:10.3390/nano14100849)
Supplement: Supplementary file 1 [file nanomaterials-14-00849-s001.zip]

Archive with 1 entries (1 files):
- nanomaterials-2974908-supplementary.pdf
